# Supplementary material for: 4-Chloro-1H-pyrrolo­[2,3-d]pyrimidine
Source: Acta Crystallogr Sect E Struct Rep Online. 2012 Aug 8;68(Pt 9):o2666. doi: 10.1107/S1600536812034095 (PMC3435690; doi:10.1107/S1600536812034095)
Supplement: Supplementary file 2 [file e-68-o2666-Isup2.hkl]

# 
# h,k,l, Fc-squared, Fo-squared, sigma(Fo-squared) and status flag 
# 
data_I
_shelx_title ' 1 in P2(1)/n' 
_shelx_refln_list_code          4 
_shelx_F_calc_maximum       42.32 
_exptl_crystal_F_000       312.00 
_reflns_d_resolution_high  0.8107 
 
loop_ 
 _symmetry_equiv_pos_as_xyz 
 'x, y, z' 
 '-x+1/2, y+1/2, -z+1/2' 
 '-x, -y, -z' 
 'x-1/2, -y-1/2, z-1/2' 
 
_cell_length_a    10.8810 
_cell_length_b     5.2783 
_cell_length_c    12.7508 
_cell_angle_alpha  90.000 
_cell_angle_beta  114.333 
_cell_angle_gamma  90.000 
 
_shelx_F_squared_multiplier     1.000 
 
loop_ 
 _refln_index_h 
 _refln_index_k 
 _refln_index_l 
 _refln_F_squared_calc 
 _refln_F_squared_meas 
 _refln_F_squared_sigma 
 _refln_observed_status 
   6   0   0       46.03       39.76      0.93 o 
   8   0   0      111.82      121.90      2.59 o 
  10   0   0        3.43        2.82      0.60 o 
  12   0   0       77.91       74.79      2.86 o 
   1   1   0      161.77      134.58      2.56 o 
   4   1   0       11.82        8.08      0.29 o 
   5   1   0        1.51        0.03      0.06 o 
   6   1   0      209.26      208.58      3.28 o 
   7   1   0      246.28      246.10      3.87 o 
   8   1   0       41.97       44.57      1.00 o 
   9   1   0        6.90        7.03      0.43 o 
  10   1   0      161.66      157.23      2.79 o 
  11   1   0       20.94       16.05      0.83 o 
  12   1   0        0.05        0.00      0.40 o 
   0   2   0      988.73      650.14     16.96 o 
   1   2   0      372.22      416.81     10.93 o 
   2   2   0     1044.46      972.32     25.35 o 
   3   2   0      263.23      310.70      4.14 o 
   4   2   0     1530.58     1680.58     43.53 o 
   6   2   0      191.12      202.15      3.99 o 
   7   2   0        0.04        0.00      0.19 o 
   8   2   0      307.54      283.89      4.58 o 
   9   2   0        2.12        3.24      0.33 o 
  10   2   0        2.43        1.71      0.31 o 
  11   2   0       12.32       14.94      0.67 o 
   1   3   0       50.55       70.03      1.56 o 
   2   3   0        0.05        0.63      0.32 o 
   3   3   0      354.15      336.07      6.30 o 
   4   3   0      688.18      710.79     24.75 o 
   5   3   0      321.20      302.69      4.83 o 
   6   3   0      698.98      655.82     10.10 o 
   7   3   0      274.94      280.08      4.56 o 
   8   3   0       13.04       11.06      0.53 o 
   9   3   0       31.76       32.68      0.91 o 
  10   3   0        5.65        3.97      0.60 o 
   0   4   0      136.77      123.64      3.75 o 
   1   4   0       45.03       44.66      2.00 o 
   2   4   0       97.47      126.96      1.89 o 
   3   4   0      118.32      111.54      1.97 o 
   4   4   0      143.37      136.55      2.92 o 
   5   4   0       23.61       27.50      0.91 o 
   6   4   0       18.05       15.66      0.59 o 
   7   4   0      198.41      187.13      3.25 o 
   8   4   0        2.68        1.36      0.32 o 
   9   4   0       50.10       45.76      1.04 o 
   1   5   0       67.27       56.91      0.95 o 
   2   5   0        7.01        5.60      0.40 o 
   3   5   0       11.87       13.72      0.55 o 
   4   5   0        4.82        3.35      0.42 o 
   5   5   0       36.15       35.05      0.97 o 
   6   5   0        3.63        3.79      0.46 o 
   7   5   0        1.19        0.65      0.38 o 
   0   6   0       34.24       28.93      1.59 o 
   1   6   0       66.76       62.68      1.23 o 
   2   6   0       19.51       19.04      0.74 o 
   3   6   0        1.99        1.77      0.51 o 
   4   6   0        9.21        9.60      0.79 o 
 -11   0   1      153.93      170.34      5.24 o 
  -9   0   1      141.93      129.58      3.95 o 
  -7   0   1      371.70      326.78      6.17 o 
  -5   0   1       32.16       46.81      1.02 o 
   1   0   1      483.36      498.27     12.94 o 
   5   0   1       42.25       61.41      1.30 o 
   7   0   1       16.61       25.60      0.79 o 
   9   0   1       59.29       58.04      2.17 o 
  11   0   1       11.73       11.10      1.06 o 
 -12   1   1        5.07        5.92      0.61 o 
 -11   1   1        3.32        4.15      0.40 o 
 -10   1   1       33.54       27.31      0.96 o 
  -9   1   1      189.86      193.41      3.21 o 
  -8   1   1       42.73       54.62      1.30 o 
  -7   1   1      130.41      124.23      2.54 o 
  -6   1   1        7.25        4.38      0.26 o 
  -5   1   1        0.33        1.18      0.15 o 
  -1   1   1      249.97      254.91      2.98 o 
   3   1   1       31.31       21.34      0.81 o 
   4   1   1       39.56       25.97      0.73 o 
   5   1   1       63.83       49.23      0.68 o 
   6   1   1       28.44       32.52      0.47 o 
   7   1   1       84.19       88.87      1.40 o 
   8   1   1       36.97       39.21      0.78 o 
   9   1   1        1.14        1.25      0.27 o 
  10   1   1       38.80       40.52      1.04 o 
  11   1   1        1.17        1.01      0.46 o 
 -11   2   1        5.05        6.16      0.57 o 
 -10   2   1        8.39        9.27      0.52 o 
  -9   2   1       17.07       18.25      0.62 o 
  -8   2   1       69.09       60.53      1.24 o 
  -7   2   1        0.83        1.40      0.22 o 
  -6   2   1      604.88      668.16     10.20 o 
  -5   2   1      167.34      208.53      3.35 o 
  -4   2   1      652.71      654.38      9.94 o 
  -3   2   1       79.81       66.92      1.17 o 
  -1   2   1       22.51       40.52      0.90 o 
   0   2   1        0.00        0.08      0.08 o 
   1   2   1        6.73        1.58      0.13 o 
   2   2   1       85.57      150.88      2.90 o 
   3   2   1       41.88       40.38      0.67 o 
   4   2   1      356.19      376.52      5.01 o 
   5   2   1        7.08        5.25      0.41 o 
   6   2   1      203.89      204.84      5.56 o 
   7   2   1        1.81        2.36      0.40 o 
   8   2   1      219.98      222.01      3.21 o 
   9   2   1        0.04        0.03      0.20 o 
  10   2   1        1.02        2.69      0.36 o 
  11   2   1        4.63        4.01      0.44 o 
 -11   3   1        0.91        0.36      0.39 o 
 -10   3   1        0.25        0.80      0.29 o 
  -9   3   1      121.99      129.11      2.37 o 
  -8   3   1       11.67       12.13      0.54 o 
  -7   3   1      307.22      303.77      4.90 o 
  -6   3   1       14.60       15.23      0.54 o 
  -5   3   1       15.09       20.43      0.59 o 
  -4   3   1      716.57      779.26     11.80 o 
  -3   3   1       27.42       22.96      0.61 o 
  -2   3   1        5.50        1.42      0.14 o 
  -1   3   1       19.10       22.05      0.78 o 
   0   3   1      592.34      569.05      8.68 o 
   1   3   1      176.05      180.49      2.91 o 
   2   3   1       65.99       60.32      1.12 o 
   4   3   1       63.96       60.65      1.00 o 
   5   3   1       26.33       26.49      0.71 o 
   6   3   1       59.67       66.14      1.35 o 
   7   3   1        8.21       12.59      0.47 o 
   8   3   1       11.35       12.53      0.49 o 
   9   3   1        8.88       10.38      0.48 o 
  10   3   1        2.41        3.35      0.34 o 
  -9   4   1       46.72       43.01      1.12 o 
  -8   4   1        6.45        4.91      0.36 o 
  -7   4   1       57.23       65.49      1.41 o 
  -6   4   1        5.94        6.22      0.49 o 
  -5   4   1       19.60       19.66      0.77 o 
  -4   4   1       82.25       84.67      1.57 o 
  -3   4   1       67.95       59.89      1.21 o 
  -2   4   1      331.68      353.54      4.81 o 
  -1   4   1       28.17       39.65      0.91 o 
   0   4   1       23.41       27.79      0.72 o 
   1   4   1       42.67       49.63      0.91 o 
   2   4   1      253.03      251.82      3.53 o 
   3   4   1      447.73      450.57      6.08 o 
   4   4   1       55.31       64.43      2.02 o 
   5   4   1        3.45        2.38      0.30 o 
   6   4   1        0.11        0.29      0.23 o 
   7   4   1        2.80        4.99      0.41 o 
   8   4   1        4.37        1.87      0.30 o 
   9   4   1       12.45       17.57      0.79 o 
  -8   5   1       21.12       21.37      0.96 o 
  -7   5   1        9.75        8.68      0.54 o 
  -6   5   1       10.33        8.10      0.61 o 
  -5   5   1      101.22      104.85      4.07 o 
  -4   5   1        4.87        6.15      0.53 o 
  -3   5   1       15.46       17.37      0.61 o 
  -2   5   1       87.15       90.47      1.75 o 
  -1   5   1      116.25      123.23      2.23 o 
   0   5   1       98.94      107.17      2.01 o 
   1   5   1      251.20      273.62      3.88 o 
   2   5   1       25.07       25.56      0.84 o 
   3   5   1        3.41        2.18      0.32 o 
   4   5   1        0.50        0.33      0.26 o 
   5   5   1       63.36       70.87      1.97 o 
   6   5   1        9.54        5.05      0.72 o 
   7   5   1        7.29        8.48      0.73 o 
  -5   6   1       17.08       14.96      0.88 o 
  -4   6   1        2.15        1.53      0.43 o 
  -3   6   1       57.24       61.30      1.73 o 
  -2   6   1       19.52       22.37      0.86 o 
  -1   6   1       70.15       72.94      1.58 o 
   0   6   1        2.89        2.69      0.46 o 
   1   6   1       11.50       11.36      0.59 o 
   2   6   1        0.00        0.17      0.37 o 
   3   6   1       23.23       32.99      1.26 o 
   4   6   1        1.42        0.57      0.38 o 
 -12   0   2       40.80       38.85      1.86 o 
 -10   0   2       16.31       18.57      1.08 o 
  -8   0   2      664.76      721.14     18.76 o 
   2   0   2        9.68        4.22      0.33 o 
   6   0   2      148.20      139.22      7.44 o 
   8   0   2      408.39      419.45      8.06 o 
  10   0   2       11.01        7.95      0.87 o 
 -12   1   2        7.30        5.65      1.06 o 
 -11   1   2        4.22        2.36      0.51 o 
 -10   1   2      162.29      152.89      3.29 o 
  -9   1   2        2.89        2.12      0.26 o 
  -8   1   2      156.51      173.63      2.87 o 
  -7   1   2       57.31       51.04      1.01 o 
  -6   1   2     1316.41     1457.62     37.75 o 
  -5   1   2       53.51       68.77      1.21 o 
  -4   1   2      202.80      226.82      3.48 o 
  -3   1   2      213.24      210.34      2.78 o 
   1   1   2       21.45       21.36      0.61 o 
   4   1   2      311.46      330.21      3.94 o 
   5   1   2      627.90      689.40      8.10 o 
   6   1   2      460.92      450.77      5.36 o 
   7   1   2       51.56       55.79      0.98 o 
   8   1   2        1.39        0.84      0.20 o 
   9   1   2        1.51        0.56      0.27 o 
  10   1   2      177.23      181.33      3.92 o 
  11   1   2        0.06        0.00      0.43 o 
 -12   2   2       28.99       24.91      1.05 o 
 -11   2   2       82.30       84.87      2.13 o 
 -10   2   2       35.70       30.95      0.73 o 
  -8   2   2      305.81      272.49      4.39 o 
  -7   2   2       17.50       25.80      0.67 o 
  -6   2   2       67.67       79.82      1.46 o 
  -5   2   2      639.96      661.12     10.06 o 
  -3   2   2      834.13      854.37     15.78 o 
  -2   2   2      193.55      205.37      2.48 o 
  -1   2   2       31.96       49.61      2.35 o 
   0   2   2     1038.94     1076.28     19.77 o 
   1   2   2      674.16      727.05     10.96 o 
   2   2   2       52.83       48.54      0.77 o 
   3   2   2      850.26      426.67     11.51 o 
   4   2   2      552.62      558.56      7.36 o 
   5   2   2       72.89       91.15      1.63 o 
   6   2   2        0.05        0.00      0.16 o 
   7   2   2      154.04      165.22      2.45 o 
   8   2   2      186.37      184.41      2.73 o 
   9   2   2       26.40       25.83      0.67 o 
  10   2   2        2.61        2.76      0.38 o 
 -11   3   2       12.28       13.46      0.65 o 
 -10   3   2       32.21       21.16      0.71 o 
  -9   3   2       67.02       65.09      1.42 o 
  -8   3   2       23.61       20.72      0.67 o 
  -7   3   2      112.30      124.22      2.22 o 
  -6   3   2      208.01      179.50      3.02 o 
  -5   3   2      164.27      137.12      1.99 o 
  -4   3   2       36.03       40.19      0.75 o 
  -3   3   2      128.94      119.27      1.72 o 
  -2   3   2      387.17      449.89      5.98 o 
  -1   3   2      913.60      958.52     14.45 o 
   0   3   2      500.80      566.08      8.65 o 
   1   3   2      187.71      192.68      2.69 o 
   2   3   2       79.01       80.84      1.90 o 
   3   3   2      205.51      227.40     12.92 o 
   4   3   2       47.95       45.82      1.39 o 
   5   3   2      397.19      420.03      5.73 o 
   6   3   2      210.94      202.67      2.97 o 
   7   3   2       52.42       52.68      1.86 o 
   8   3   2        1.53        3.00      0.34 o 
   9   3   2        7.03        4.79      0.37 o 
  10   3   2        1.06        0.13      0.37 o 
 -10   4   2       81.87       82.79      2.70 o 
  -9   4   2       42.90       40.25      1.64 o 
  -8   4   2        0.06        0.40      0.26 o 
  -7   4   2      238.40      209.29      3.57 o 
  -6   4   2        0.35        0.24      0.28 o 
  -5   4   2        6.06        8.66      0.56 o 
  -4   4   2       39.77       34.55      0.82 o 
  -3   4   2      201.08      184.07      2.63 o 
  -2   4   2      165.75      187.33      2.68 o 
  -1   4   2      187.11      189.48      3.13 o 
   0   4   2        1.08        2.00      0.25 o 
   1   4   2      275.18      312.58      4.31 o 
   2   4   2        2.45        3.28      0.26 o 
   3   4   2      183.13      185.75      2.70 o 
   4   4   2       54.81       55.75      1.26 o 
   5   4   2       63.47       62.70      1.33 o 
   6   4   2       23.42       28.73      0.82 o 
   7   4   2       29.77       23.08      1.01 o 
   8   4   2        0.22        0.00      0.35 o 
  -8   5   2       28.98       32.84      1.61 o 
  -7   5   2        0.32        0.20      0.32 o 
  -6   5   2        8.70       12.01      0.71 o 
  -5   5   2      147.68      137.55      3.09 o 
  -4   5   2        1.40        2.49      0.41 o 
  -3   5   2        7.77        8.56      0.46 o 
  -2   5   2        1.47        2.05      0.34 o 
  -1   5   2       31.76       31.13      0.85 o 
   0   5   2       15.68       18.92      0.66 o 
   1   5   2      193.16      189.55      2.80 o 
   2   5   2        0.67        0.93      0.25 o 
   3   5   2       96.52       95.29      2.37 o 
   4   5   2        7.37       10.71      0.72 o 
   5   5   2        1.79        0.95      0.38 o 
   6   5   2        0.25        0.27      0.54 o 
  -5   6   2        7.28        7.55      0.66 o 
  -4   6   2       14.48       16.06      0.86 o 
  -3   6   2       13.81       10.83      0.80 o 
  -2   6   2        0.38        0.09      0.28 o 
  -1   6   2       47.06       44.03      1.14 o 
   0   6   2        0.02        0.00      0.33 o 
   1   6   2       17.39       14.96      0.68 o 
   2   6   2        0.10        0.00      0.35 o 
   3   6   2        5.29        3.29      0.53 o 
 -13   0   3        1.68        1.99      0.62 o 
 -11   0   3       19.72       21.99      1.20 o 
  -9   0   3        1.65        3.35      0.50 o 
  -7   0   3      468.63      482.97      9.01 o 
  -5   0   3      149.80      129.63      2.52 o 
   3   0   3      825.40      809.52     21.12 o 
   5   0   3        0.17        0.83      0.15 o 
   7   0   3       15.07       15.75      0.51 o 
   9   0   3        1.26        0.46      0.44 o 
 -12   1   3        1.00        1.71      0.41 o 
 -11   1   3        0.20        0.37      0.33 o 
 -10   1   3        0.02        0.52      0.30 o 
  -9   1   3       91.20       95.41      1.74 o 
  -8   1   3        5.56        4.24      0.69 o 
  -7   1   3       43.25       34.01      0.68 o 
  -6   1   3      348.70      378.91      5.78 o 
  -5   1   3      195.76      171.21      2.68 o 
  -3   1   3      271.65      275.83      4.19 o 
  -2   1   3      237.39      300.73      3.53 o 
   0   1   3      804.08      422.98     11.04 o 
   2   1   3      569.28      606.74      7.94 o 
   3   1   3      598.07      634.35      7.43 o 
   4   1   3       10.49        9.78      0.23 o 
   5   1   3        5.94        2.82      0.21 o 
   6   1   3       29.13       27.58      0.52 o 
   7   1   3       10.07        9.96      0.38 o 
   8   1   3       56.71       56.89      1.07 o 
   9   1   3        1.77        1.87      0.47 o 
  10   1   3        0.44        0.54      0.40 o 
 -12   2   3        2.97        2.57      0.46 o 
 -11   2   3        0.20        0.40      0.35 o 
 -10   2   3        1.45        2.50      0.32 o 
  -9   2   3       34.13       28.19      1.44 o 
  -8   2   3        9.39        7.10      0.38 o 
  -7   2   3        0.38        1.00      0.28 o 
  -6   2   3      156.21      172.27      2.40 o 
  -5   2   3      110.49      100.88      1.46 o 
  -4   2   3      785.02      891.66     13.45 o 
  -3   2   3       90.77       86.15      1.42 o 
  -1   2   3        2.27        1.38      0.35 o 
   0   2   3      201.17      184.71      4.68 o 
   1   2   3      210.50      199.55      6.44 o 
   2   2   3       62.07       37.01      1.34 o 
   3   2   3       71.33       73.33      1.01 o 
   4   2   3      201.91      206.54      2.57 o 
   5   2   3       37.25       43.22      0.81 o 
   6   2   3      223.46      223.44      3.18 o 
   7   2   3        3.62        1.02      0.23 o 
   8   2   3       20.35       23.55      0.63 o 
   9   2   3        1.56        1.82      0.28 o 
  10   2   3       11.50       15.04      0.96 o 
 -11   3   3        9.91        8.15      0.61 o 
 -10   3   3        0.02        0.00      0.24 o 
  -9   3   3       81.30       80.93      1.64 o 
  -8   3   3       48.74       51.09      1.14 o 
  -7   3   3       26.40       20.97      0.94 o 
  -6   3   3        7.19        7.12      0.39 o 
  -5   3   3        1.71        1.01      0.15 o 
  -4   3   3      329.17      340.00      4.55 o 
  -3   3   3       16.33       15.79      0.39 o 
  -2   3   3       15.80       22.07      0.55 o 
  -1   3   3       15.24       15.16      0.47 o 
   0   3   3      177.61      176.40      2.47 o 
   1   3   3      398.22      447.10      5.96 o 
   2   3   3       59.87       53.54      1.33 o 
   3   3   3        0.42        0.02      0.09 o 
   4   3   3      234.78      200.33      8.80 o 
   5   3   3       49.04       57.27      1.19 o 
   6   3   3       44.09       54.59      1.04 o 
   7   3   3       13.47       10.57      0.46 o 
   8   3   3       65.10       71.36      1.59 o 
   9   3   3        0.31        0.07      0.29 o 
 -10   4   3       55.37       58.08      1.38 o 
  -9   4   3        0.07        0.39      0.28 o 
  -8   4   3        2.89        2.28      0.34 o 
  -7   4   3       76.61       75.47      1.56 o 
  -6   4   3       66.87       70.04      1.96 o 
  -5   4   3        0.05        0.00      0.59 o 
  -4   4   3       48.18       44.29      0.97 o 
  -3   4   3        0.01        0.07      0.15 o 
  -2   4   3        0.51        0.16      0.17 o 
  -1   4   3       48.75       51.58      1.68 o 
   0   4   3        0.45        0.66      0.21 o 
   1   4   3      138.69      135.13      2.02 o 
   2   4   3      117.50      107.82      1.67 o 
   3   4   3      260.60      292.39      4.07 o 
   4   4   3        3.93        7.23      0.89 o 
   5   4   3        1.03        0.17      0.29 o 
   6   4   3       72.76       71.73      1.94 o 
   7   4   3        6.53        6.68      0.62 o 
   8   4   3        0.59        1.21      0.45 o 
  -8   5   3       48.53       50.35      1.54 o 
  -7   5   3       15.14       14.89      0.79 o 
  -6   5   3       29.88       26.95      1.79 o 
  -5   5   3       13.58       14.51      0.77 o 
  -4   5   3        2.97        2.65      0.43 o 
  -3   5   3       20.38       22.88      0.71 o 
  -2   5   3       24.53       23.91      0.63 o 
  -1   5   3       14.91       14.84      0.60 o 
   0   5   3        2.79        1.67      0.34 o 
   1   5   3       65.75       79.19      2.11 o 
   2   5   3        0.27        0.00      0.23 o 
   3   5   3       34.61       36.19      1.27 o 
   4   5   3       23.70       25.93      1.08 o 
   5   5   3       38.60       40.32      1.40 o 
   6   5   3        4.18        2.91      0.51 o 
  -5   6   3       25.88       26.37      1.17 o 
  -4   6   3       12.77       12.54      0.79 o 
  -3   6   3       10.41       11.40      0.75 o 
  -2   6   3        3.86        4.95      0.44 o 
  -1   6   3       35.05       38.63      1.28 o 
   0   6   3        2.94        2.58      0.44 o 
   1   6   3        0.80        0.76      0.38 o 
   2   6   3        3.57        2.87      0.49 o 
   3   6   3        3.72        6.05      0.73 o 
 -12   0   4       36.87       32.86      1.57 o 
 -10   0   4        0.12        0.43      0.37 o 
  -8   0   4     1029.89     1077.26     19.84 o 
  -2   0   4      690.82      607.85     14.93 o 
   0   0   4      503.87      450.16     25.78 o 
   2   0   4      123.24      109.29      7.77 o 
   4   0   4     1790.58     1933.97     50.21 o 
   6   0   4       58.08       47.09      0.95 o 
   8   0   4       61.98       57.98      2.20 o 
  10   0   4        0.63        0.99      0.62 o 
 -13   1   4        1.51        0.53      0.42 o 
 -12   1   4        1.26        1.51      0.42 o 
 -11   1   4      116.07      119.34      2.70 o 
 -10   1   4      116.71      112.68      2.03 o 
  -9   1   4       94.00      104.73      1.88 o 
  -8   1   4       51.86       55.19      1.34 o 
  -7   1   4       11.19       15.20      0.41 o 
  -6   1   4     1034.94     1126.14     20.72 o 
  -5   1   4      175.99      138.12      1.91 o 
  -4   1   4      695.83      809.28     14.92 o 
  -3   1   4        3.91       16.15      0.34 o 
  -2   1   4      615.39      707.48     12.99 o 
  -1   1   4      290.11      332.59      6.21 o 
   0   1   4      308.80      193.28      5.28 o 
   1   1   4      386.43      463.02      7.02 o 
   2   1   4     1229.88     1267.61     23.35 o 
   3   1   4       22.57       17.33      0.39 o 
   4   1   4       73.78       64.59      1.92 o 
   5   1   4       10.98       13.28      0.34 o 
   6   1   4      311.28      306.63      3.76 o 
   7   1   4       52.66       59.97      1.07 o 
   8   1   4        3.01        3.41      0.35 o 
   9   1   4       25.02       22.23      0.78 o 
  10   1   4        2.33        2.38      0.46 o 
 -12   2   4        6.38        4.69      0.55 o 
 -11   2   4       45.08       47.70      1.65 o 
 -10   2   4       14.24       14.70      0.57 o 
  -9   2   4      195.16      198.09      3.32 o 
  -8   2   4        3.55        2.77      0.27 o 
  -7   2   4      160.75      160.80      3.31 o 
  -6   2   4        5.95        3.19      0.35 o 
  -5   2   4       34.06       33.06      0.58 o 
  -4   2   4      478.29      494.91     19.65 o 
  -3   2   4      710.66      657.31      9.89 o 
  -2   2   4      354.33      433.80      6.61 o 
  -1   2   4      281.59      270.63      3.61 o 
   0   2   4      965.67     1122.79     20.66 o 
   1   2   4      294.40      291.29      4.48 o 
   2   2   4      154.31      164.11      2.60 o 
   3   2   4      142.85      149.83      2.79 o 
   4   2   4      101.82       93.62      1.60 o 
   5   2   4       28.90       32.57      0.68 o 
   6   2   4       45.21       44.56      0.88 o 
   7   2   4        7.04        5.40      0.34 o 
   8   2   4       17.59       16.08      0.54 o 
   9   2   4       34.88       38.66      1.37 o 
 -11   3   4       28.59       34.39      0.99 o 
 -10   3   4        6.65        9.63      0.53 o 
  -9   3   4       34.10       34.07      0.90 o 
  -8   3   4       11.78       13.67      0.56 o 
  -7   3   4      196.24      192.36      3.24 o 
  -6   3   4       76.25       76.00      1.47 o 
  -5   3   4      197.26      189.59      2.67 o 
  -4   3   4        5.25        3.62      0.19 o 
  -3   3   4      331.51      373.88      5.03 o 
  -2   3   4      407.12      478.91      7.36 o 
  -1   3   4      717.82      708.66     10.77 o 
   0   3   4      162.81      194.40      2.71 o 
   1   3   4       86.07       75.95      1.18 o 
   2   3   4       75.87       82.74      1.46 o 
   3   3   4       33.23       38.85      1.58 o 
   4   3   4       48.43       41.17      1.11 o 
   5   3   4        2.06        2.79      0.28 o 
   6   3   4        0.42        0.03      0.24 o 
   7   3   4       15.66       18.37      0.72 o 
   8   3   4       28.44       26.68      0.89 o 
 -10   4   4       38.68       43.35      1.16 o 
  -9   4   4       11.43       12.96      0.60 o 
  -8   4   4       57.12       63.49      1.40 o 
  -7   4   4       32.94       27.23      0.93 o 
  -6   4   4       30.57       36.10      0.93 o 
  -5   4   4      221.54      230.61      3.77 o 
  -4   4   4       71.70       64.68      1.09 o 
  -3   4   4      158.69      151.57      2.23 o 
  -2   4   4       22.27       22.75      0.64 o 
  -1   4   4      131.94      140.39      2.43 o 
   0   4   4       27.97       25.60      0.58 o 
   1   4   4      105.69      115.46      2.09 o 
   2   4   4       34.49       31.90      0.85 o 
   3   4   4        0.78        0.69      0.33 o 
   4   4   4        0.40        0.44      0.31 o 
   5   4   4        5.30        5.40      0.54 o 
   6   4   4       23.58       23.83      1.02 o 
   7   4   4       16.12       13.19      0.81 o 
  -8   5   4       28.19       32.26      1.19 o 
  -7   5   4        5.00        6.38      0.60 o 
  -6   5   4       52.72       58.94      2.21 o 
  -5   5   4       31.46       25.06      1.00 o 
  -4   5   4       47.18       50.00      1.48 o 
  -3   5   4       40.91       37.49      0.97 o 
  -2   5   4       69.85       76.58      1.65 o 
  -1   5   4        0.29        0.00      0.23 o 
   0   5   4       15.68       15.41      0.63 o 
   1   5   4       21.27       21.78      0.89 o 
   2   5   4        1.71        2.88      0.57 o 
   3   5   4       16.62       14.62      0.81 o 
   4   5   4       25.45       29.39      1.17 o 
   5   5   4        8.11        5.97      0.62 o 
  -4   6   4       25.20       29.78      1.19 o 
  -3   6   4        2.06        3.46      0.88 o 
  -2   6   4        1.70        1.70      0.34 o 
  -1   6   4        2.84        2.29      0.45 o 
   0   6   4       27.13       31.20      0.95 o 
   1   6   4        4.19        6.12      0.61 o 
   2   6   4        6.14        8.83      0.83 o 
 -13   0   5       59.82       57.44      2.32 o 
 -11   0   5        7.41        7.60      0.77 o 
  -9   0   5        1.46        1.75      0.26 o 
  -7   0   5      199.55      238.62      4.59 o 
  -5   0   5      515.31      447.38      8.31 o 
  -3   0   5      873.87      841.20     26.11 o 
   1   0   5       14.33       13.34      0.43 o 
   3   0   5        8.78        3.42      0.39 o 
   5   0   5        6.76        5.23      0.31 o 
   7   0   5       22.05       22.94      0.84 o 
   9   0   5       58.09       64.34      2.53 o 
 -13   1   5        2.44        3.28      0.51 o 
 -12   1   5        0.43        0.00      0.33 o 
 -11   1   5       53.29       51.51      1.44 o 
 -10   1   5       13.77       11.86      0.49 o 
  -9   1   5       52.49       49.57      1.05 o 
  -8   1   5       28.36       22.34      0.49 o 
  -7   1   5       82.32       76.41      1.74 o 
  -6   1   5      141.02      138.95      1.95 o 
  -5   1   5      199.97      222.63      3.01 o 
  -4   1   5      512.53      585.13      8.83 o 
  -3   1   5     1132.72     1043.15     27.11 o 
  -2   1   5       33.59       19.26      0.40 o 
  -1   1   5      280.23      284.57      4.38 o 
   0   1   5       46.60       30.69      1.04 o 
   1   1   5      340.90      314.76      3.73 o 
   2   1   5      280.14      320.61      3.83 o 
   3   1   5       32.31       26.63      0.42 o 
   4   1   5        3.80        3.87      0.21 o 
   5   1   5       46.88       49.06      0.70 o 
   6   1   5       21.19       22.44      0.56 o 
   7   1   5       32.13       34.97      0.75 o 
   8   1   5        2.56        3.02      0.36 o 
   9   1   5       29.75       29.72      1.47 o 
 -12   2   5       17.63       15.93      0.82 o 
 -11   2   5       26.14       23.82      0.77 o 
 -10   2   5       16.67       24.83      1.81 o 
  -9   2   5      220.47      192.19      3.24 o 
  -8   2   5        2.05        1.72      0.25 o 
  -7   2   5       14.07        9.48      0.33 o 
  -6   2   5      435.02      425.50      6.53 o 
  -5   2   5      145.64      146.81      3.20 o 
  -4   2   5       47.34       52.69      0.88 o 
  -3   2   5        1.11        2.05      0.21 o 
  -2   2   5      274.73      277.02      3.70 o 
  -1   2   5        0.35        1.16      0.16 o 
   0   2   5      219.65      226.01      3.58 o 
   1   2   5      229.35      227.36      3.55 o 
   2   2   5      140.91      142.16      2.29 o 
   3   2   5      211.08      219.53      3.03 o 
   4   2   5       10.69       10.14      0.31 o 
   5   2   5       60.33       57.06      1.19 o 
   6   2   5       37.32       39.66      0.98 o 
   7   2   5       75.70       65.19      1.40 o 
   8   2   5       10.41        7.51      0.50 o 
   9   2   5        0.99        0.88      0.43 o 
 -11   3   5       39.10       33.30      0.96 o 
 -10   3   5       21.33       20.08      0.72 o 
  -9   3   5        3.58        1.73      0.29 o 
  -8   3   5      212.06      215.90      3.62 o 
  -7   3   5      172.95      144.78      2.53 o 
  -6   3   5       59.72       54.09      0.93 o 
  -5   3   5        4.24        7.00      0.71 o 
  -4   3   5      187.24      171.01      2.74 o 
  -3   3   5       52.99       53.50      1.21 o 
  -2   3   5        0.88        2.53      0.23 o 
  -1   3   5        0.05        0.00      0.11 o 
   0   3   5      194.82      204.41      2.84 o 
   1   3   5        7.87        7.55      0.43 o 
   2   3   5        1.69        1.98      0.32 o 
   3   3   5       86.99       80.91      1.54 o 
   4   3   5      240.29      240.91      4.92 o 
   5   3   5      112.68       96.70      2.31 o 
   6   3   5        0.47        1.17      0.42 o 
   7   3   5        5.20        4.75      0.53 o 
   8   3   5       11.82       11.97      0.65 o 
 -10   4   5       68.15       61.20      1.44 o 
  -9   4   5        8.16        7.11      0.49 o 
  -8   4   5       73.34       66.00      1.44 o 
  -7   4   5        0.25        0.00      0.21 o 
  -6   4   5      108.19      108.76      2.54 o 
  -5   4   5        0.83        2.61      0.27 o 
  -4   4   5       85.06       77.13      1.27 o 
  -3   4   5        1.08        1.78      0.21 o 
  -2   4   5       82.99       82.03      1.56 o 
  -1   4   5        7.44        4.80      0.34 o 
   0   4   5       11.18        9.93      0.63 o 
   1   4   5       12.20       11.68      0.52 o 
   2   4   5      200.86      201.79      3.42 o 
   3   4   5       10.89        6.71      0.81 o 
   4   4   5        1.24        0.08      0.29 o 
   5   4   5        7.64        7.54      0.62 o 
   6   4   5       45.24       46.76      3.02 o 
   7   4   5        5.46        9.26      0.88 o 
  -8   5   5       12.48       10.81      0.85 o 
  -7   5   5       16.18       13.76      1.22 o 
  -6   5   5       58.69       53.04      2.08 o 
  -5   5   5        5.56        2.59      0.43 o 
  -4   5   5       45.63       47.18      1.29 o 
  -3   5   5        1.53        1.41      0.47 o 
  -2   5   5       12.63       10.46      0.52 o 
  -1   5   5       15.47       15.88      0.63 o 
   0   5   5       79.58       75.05      1.57 o 
   1   5   5        0.38        0.06      0.23 o 
   2   5   5        3.81        1.41      0.40 o 
   3   5   5       13.84       10.84      0.72 o 
   4   5   5       10.39        8.71      0.72 o 
   5   5   5       27.54       35.17      1.63 o 
  -4   6   5       12.00       11.32      0.81 o 
  -3   6   5        0.10        0.65      0.40 o 
  -2   6   5       40.92       37.58      1.07 o 
  -1   6   5        0.17        0.11      0.41 o 
   0   6   5        3.67        3.33      0.40 o 
 -12   0   6       40.17       44.69      1.90 o 
 -10   0   6       18.41       15.51      0.93 o 
  -8   0   6      541.06      550.07     10.29 o 
  -6   0   6       27.59       24.81      0.68 o 
  -4   0   6       46.34       42.80      1.35 o 
  -2   0   6      545.72      603.28     11.11 o 
   0   0   6      794.55      845.26     15.58 o 
   2   0   6        4.54        1.04      0.28 o 
   4   0   6      254.11      272.56      4.31 o 
   6   0   6        0.11        0.00      0.18 o 
   8   0   6        9.48       10.58      0.97 o 
 -13   1   6        0.81        0.42      0.38 o 
 -12   1   6        1.81        1.89      0.41 o 
 -11   1   6       39.96       39.08      1.18 o 
 -10   1   6      138.08      136.51      2.39 o 
  -9   1   6        0.52        2.01      0.26 o 
  -8   1   6       19.68       17.49      0.44 o 
  -7   1   6        0.66        2.08      0.21 o 
  -6   1   6      252.31      257.52      3.48 o 
  -5   1   6      204.34      216.35      2.94 o 
  -4   1   6      246.75      276.42      3.69 o 
  -3   1   6       23.33       20.84      0.42 o 
  -2   1   6      302.08      310.60      5.13 o 
  -1   1   6       41.62       78.28      1.34 o 
   0   1   6        3.73        5.58      0.39 o 
   1   1   6      538.71      609.30      9.24 o 
   2   1   6      277.87      309.83      3.72 o 
   3   1   6       85.31       84.98      1.06 o 
   4   1   6        0.08        0.00      0.11 o 
   5   1   6        5.96        6.39      0.25 o 
   6   1   6       18.99       17.91      0.64 o 
   7   1   6       88.23       88.45      1.62 o 
   8   1   6        1.28        2.06      0.44 o 
   9   1   6        3.54        2.51      0.72 o 
 -12   2   6        0.01        0.06      0.50 o 
 -11   2   6        0.28        0.16      0.30 o 
 -10   2   6       18.72       18.48      0.81 o 
  -9   2   6       33.58       32.98      0.84 o 
  -8   2   6       29.99       29.47      0.76 o 
  -7   2   6       49.31       54.89      0.92 o 
  -6   2   6        0.03        0.54      0.14 o 
  -5   2   6       26.99       36.63      0.65 o 
  -4   2   6      360.18      376.21      4.48 o 
  -3   2   6      240.68      227.87      2.52 o 
  -2   2   6        1.61        1.06      0.16 o 
  -1   2   6      455.43      485.27      7.44 o 
   0   2   6       28.99       40.08      0.84 o 
   2   2   6        0.29        0.67      0.14 o 
   3   2   6      146.66      147.57      2.12 o 
   4   2   6        3.41        4.58      0.32 o 
   5   2   6      246.85      247.92      5.00 o 
   6   2   6        0.84        0.51      0.26 o 
   7   2   6        2.23        1.77      0.32 o 
   8   2   6        0.01        0.00      0.26 o 
 -11   3   6       17.85       20.46      0.76 o 
 -10   3   6       31.73       30.43      0.94 o 
  -9   3   6        0.07        0.00      0.23 o 
  -8   3   6       10.76       13.02      0.53 o 
  -7   3   6       51.94       50.04      1.10 o 
  -6   3   6       46.44       50.08      0.88 o 
  -5   3   6      152.75      146.01      2.09 o 
  -4   3   6       93.32       80.50      1.72 o 
  -3   3   6      166.49      188.80      3.08 o 
  -2   3   6       12.04       15.40      0.49 o 
  -1   3   6      248.93      238.74      3.85 o 
   0   3   6        9.48        9.86      0.43 o 
   1   3   6       57.82       50.46      1.07 o 
   2   3   6       95.99       97.03      1.79 o 
   3   3   6       98.50       95.15      1.78 o 
   4   3   6        9.93        7.83      0.56 o 
   5   3   6        2.79        3.73      0.44 o 
   6   3   6        7.75        8.69      0.64 o 
   7   3   6       19.97       24.53      1.03 o 
 -10   4   6        7.05        7.03      0.52 o 
  -9   4   6       13.69       16.53      0.67 o 
  -8   4   6       32.01       29.92      0.87 o 
  -7   4   6        8.09        8.46      0.62 o 
  -6   4   6       68.23       68.33      1.80 o 
  -5   4   6       53.05       51.61      1.11 o 
  -4   4   6        1.20        0.60      0.18 o 
  -3   4   6      144.86      148.16      2.22 o 
  -2   4   6        2.02        1.00      0.23 o 
  -1   4   6        8.18        7.72      0.43 o 
   0   4   6      108.42      113.32      2.08 o 
   1   4   6      134.55      133.46      2.40 o 
   2   4   6       65.74       61.24      1.33 o 
   3   4   6        0.37        0.41      0.31 o 
   4   4   6       22.74       26.95      1.09 o 
   5   4   6        0.49        1.53      0.42 o 
   6   4   6        0.81        0.51      0.39 o 
  -8   5   6       13.03       12.99      0.81 o 
  -7   5   6        2.25        2.24      0.44 o 
  -6   5   6       52.13       52.39      2.04 o 
  -5   5   6        4.24        4.26      0.53 o 
  -4   5   6        6.40        5.70      0.42 o 
  -3   5   6        0.00        0.00      0.23 o 
  -2   5   6       59.51       63.47      1.37 o 
  -1   5   6       39.29       42.73      1.08 o 
   0   5   6       37.40       37.40      1.00 o 
   1   5   6        0.85        0.98      0.30 o 
   2   5   6       25.41       31.49      2.65 o 
   3   5   6        3.48        4.39      0.54 o 
   4   5   6        4.90        5.03      0.59 o 
  -3   6   6        3.05        2.64      0.38 o 
  -2   6   6        9.88       10.37      0.61 o 
 -13   0   7        0.58        0.00      0.48 o 
 -11   0   7       12.30       10.29      0.89 o 
  -9   0   7      344.07      373.25      8.11 o 
  -7   0   7        9.06       12.87      0.50 o 
  -3   0   7      959.05      564.10     14.76 o 
   1   0   7       72.89       74.43      1.63 o 
   3   0   7      588.86      607.21      9.27 o 
   5   0   7        6.33        5.00      0.33 o 
   7   0   7       18.67       22.53      1.28 o 
 -13   1   7        1.42        1.03      0.42 o 
 -12   1   7       19.47       23.56      0.94 o 
 -11   1   7       24.06       21.08      1.12 o 
 -10   1   7        6.18        8.15      0.44 o 
  -9   1   7        0.02        0.05      0.20 o 
  -8   1   7       87.97       89.45      1.38 o 
  -7   1   7      921.20      983.74     12.84 o 
  -6   1   7      103.62      116.53      1.68 o 
  -5   1   7       17.13       20.40      0.43 o 
  -4   1   7      308.95      282.08      3.78 o 
  -3   1   7     1618.29     1721.70     44.69 o 
  -2   1   7      475.80      572.84      8.69 o 
  -1   1   7      447.83      394.62     19.70 o 
   0   1   7       37.55       49.64      0.79 o 
   1   1   7      958.36      986.82     18.25 o 
   2   1   7        4.45        3.74      0.19 o 
   3   1   7        0.53        0.98      0.16 o 
   4   1   7       62.01       64.51      0.88 o 
   5   1   7       82.25       80.63      1.18 o 
   6   1   7       23.59       26.32      0.76 o 
   7   1   7       11.05        9.67      0.50 o 
   8   1   7        3.25        2.67      0.48 o 
 -12   2   7        9.66        6.37      0.59 o 
 -11   2   7        3.21        3.93      0.39 o 
 -10   2   7       90.13      103.17      1.95 o 
  -9   2   7       96.44       83.85      1.62 o 
  -8   2   7      133.94      135.72      2.36 o 
  -7   2   7       11.18       12.05      0.36 o 
  -6   2   7      482.03      460.84      6.14 o 
  -5   2   7      612.43      623.69     17.11 o 
  -4   2   7      116.24      128.55      1.83 o 
  -3   2   7        1.58        1.81      0.10 o 
  -2   2   7      164.04      157.06      2.57 o 
  -1   2   7      444.31      476.13      7.33 o 
   0   2   7      230.10      216.37     33.57 o 
   1   2   7       81.01       48.83      1.68 o 
   2   2   7      125.84      131.12      2.26 o 
   3   2   7       73.72       73.28      1.41 o 
   4   2   7        5.42        7.03      0.57 o 
   5   2   7       56.28       51.53      1.79 o 
   6   2   7       17.12       19.56      0.84 o 
   7   2   7       18.34       14.62      0.77 o 
 -11   3   7       46.45       38.69      1.05 o 
 -10   3   7        2.24        1.91      0.81 o 
  -9   3   7       41.54       46.23      1.11 o 
  -8   3   7      195.16      197.13      3.34 o 
  -7   3   7       13.52        9.53      0.46 o 
  -6   3   7        1.71        3.13      0.22 o 
  -5   3   7       43.08       44.35      0.81 o 
  -4   3   7      210.80      200.06      2.84 o 
  -3   3   7      194.31      212.59      3.01 o 
  -2   3   7      146.44      155.33      2.62 o 
  -1   3   7       25.87       23.09      0.64 o 
   0   3   7       86.62       85.00      1.60 o 
   1   3   7        6.63        6.74      0.39 o 
   2   3   7       13.33       19.76      0.63 o 
   3   3   7      163.31      160.03      2.76 o 
   4   3   7       53.28       53.67      1.51 o 
   5   3   7        9.48        5.80      0.53 o 
   6   3   7       11.30       12.37      0.77 o 
 -10   4   7       58.12       56.18      1.66 o 
  -9   4   7        0.88        0.57      0.37 o 
  -8   4   7       48.26       31.55      1.68 o 
  -7   4   7       31.63       38.45      1.25 o 
  -6   4   7       45.36       46.61      1.40 o 
  -5   4   7        0.67        0.35      0.18 o 
  -4   4   7        1.85        1.08      0.21 o 
  -3   4   7       69.25       70.20      1.23 o 
  -2   4   7       64.77       60.25      1.27 o 
  -1   4   7       14.49       14.29      0.74 o 
   0   4   7        7.22       11.46      0.54 o 
   1   4   7       11.84       13.11      0.56 o 
   2   4   7       34.75       29.41      0.83 o 
   3   4   7        0.25        1.22      0.38 o 
   4   4   7       11.38       13.05      0.78 o 
   5   4   7       18.19       21.08      0.99 o 
  -8   5   7       11.06       11.61      0.77 o 
  -7   5   7        2.91        2.11      0.67 o 
  -6   5   7       48.84       36.50      1.28 o 
  -5   5   7       19.75       25.51      1.05 o 
  -4   5   7        2.02        1.85      0.31 o 
  -3   5   7        0.24        0.00      0.21 o 
  -2   5   7       12.69       11.20      0.54 o 
  -1   5   7        4.79        5.15      0.43 o 
   0   5   7       36.02       30.04      0.90 o 
   1   5   7        0.27        0.00      0.33 o 
   2   5   7       19.12       19.55      1.51 o 
   3   5   7        1.35        2.30      0.47 o 
 -12   0   8       77.00       84.17      2.92 o 
 -10   0   8      163.68      176.36      3.60 o 
  -8   0   8      253.30      253.08      4.92 o 
  -6   0   8       10.57        8.90      0.81 o 
  -4   0   8       25.90       67.02      1.53 o 
  -2   0   8        1.13        0.50      0.15 o 
   0   0   8      398.50      463.08     10.26 o 
   2   0   8       10.02       10.33      0.85 o 
   4   0   8        8.49        9.76      0.65 o 
   6   0   8       57.50       57.34      2.20 o 
 -13   1   8        3.59        3.74      0.52 o 
 -12   1   8       20.19       22.63      1.14 o 
 -11   1   8        4.80        5.10      0.40 o 
 -10   1   8      170.51      172.34      2.93 o 
  -9   1   8        6.16        7.36      0.34 o 
  -8   1   8       44.33       48.90      0.87 o 
  -7   1   8      172.42      175.05      2.47 o 
  -6   1   8        4.32        0.92      0.15 o 
  -5   1   8      238.49      252.25      3.42 o 
  -4   1   8        1.24        1.68      0.19 o 
  -3   1   8       54.66       65.04      0.99 o 
  -2   1   8       50.44       39.88      0.58 o 
   0   1   8        0.20        0.22      0.16 o 
   1   1   8      124.40      136.12      2.29 o 
   2   1   8       81.41       84.58      1.54 o 
   3   1   8       35.49       34.32      0.98 o 
   4   1   8        5.34        5.43      0.30 o 
   5   1   8       34.06       35.75      1.09 o 
   6   1   8        1.40        1.41      0.41 o 
   7   1   8        8.33        8.51      0.67 o 
 -12   2   8       25.13       25.74      1.34 o 
 -11   2   8       37.24       43.23      1.45 o 
 -10   2   8        1.23        0.90      0.28 o 
  -9   2   8        0.18        0.18      0.21 o 
  -8   2   8       13.41       10.77      0.37 o 
  -7   2   8       87.55       94.22      1.46 o 
  -6   2   8       46.21       42.42      0.77 o 
  -5   2   8      610.35      633.73      9.68 o 
  -4   2   8        2.78        2.49      0.25 o 
  -3   2   8      380.93      359.63      4.87 o 
  -2   2   8       18.05       19.48      0.68 o 
  -1   2   8       44.35       45.64      0.96 o 
   0   2   8       12.07        5.86      0.82 o 
   1   2   8       21.56       24.35      0.65 o 
   2   2   8       19.02       13.47      0.49 o 
   3   2   8        6.17        5.81      0.38 o 
   4   2   8       32.49       36.24      1.12 o 
   5   2   8        8.07        8.50      1.10 o 
   6   2   8        0.22        0.06      0.32 o 
   7   2   8       10.74       10.20      0.69 o 
 -11   3   8        5.03        4.61      0.44 o 
 -10   3   8        6.08        4.93      0.42 o 
  -9   3   8       89.79       99.71      2.38 o 
  -8   3   8        9.48        7.65      0.56 o 
  -7   3   8       51.23       52.41      1.09 o 
  -6   3   8        4.15        3.77      0.30 o 
  -5   3   8      124.45      121.16      1.84 o 
  -4   3   8       60.55       62.45      1.09 o 
  -3   3   8      155.94      157.24      2.32 o 
  -2   3   8       10.10       11.52      0.47 o 
  -1   3   8       21.65       23.80      0.68 o 
   0   3   8       22.80       23.14      0.68 o 
   1   3   8       16.58       15.44      0.56 o 
   2   3   8        0.46        0.21      0.21 o 
   3   3   8       15.25       14.53      1.16 o 
   4   3   8       14.29       11.70      0.68 o 
   5   3   8        8.55        7.44      0.72 o 
   6   3   8       16.26       13.61      0.79 o 
 -10   4   8        4.35        5.84      0.61 o 
  -9   4   8       13.15       10.92      0.69 o 
  -8   4   8       27.62       24.31      1.01 o 
  -7   4   8       94.68       98.27      2.42 o 
  -6   4   8       52.17       53.42      1.56 o 
  -5   4   8        4.91        4.98      0.31 o 
  -4   4   8        1.44        1.82      0.24 o 
  -3   4   8        1.03        0.78      0.21 o 
  -2   4   8        3.27        3.60      0.34 o 
  -1   4   8      150.18      151.23      2.68 o 
   0   4   8      103.14       99.71      1.93 o 
   1   4   8       34.79       36.61      0.97 o 
   2   4   8       30.07       29.77      1.08 o 
   3   4   8       16.36       14.86      0.78 o 
   4   4   8        0.61        0.78      0.40 o 
  -7   5   8        0.00        0.03      0.56 o 
  -6   5   8       11.84        9.68      0.80 o 
  -5   5   8        8.85        9.46      0.73 o 
  -4   5   8       15.12       15.90      0.64 o 
  -3   5   8        7.09        7.95      0.44 o 
  -2   5   8       24.48       23.55      0.91 o 
  -1   5   8        0.82        1.20      0.32 o 
   0   5   8        2.30        2.42      0.36 o 
   1   5   8       58.12       57.60      3.08 o 
 -13   0   9       30.07       33.55      1.64 o 
 -11   0   9        6.41        4.76      0.62 o 
  -9   0   9      806.32      823.24     15.33 o 
  -7   0   9        1.20        2.28      0.29 o 
  -5   0   9      151.61      181.04      3.55 o 
  -3   0   9       17.48       26.57      0.97 o 
  -1   0   9        2.45        3.13      0.95 o 
   1   0   9      236.04      263.03      5.15 o 
   3   0   9     1012.95     1058.91     19.65 o 
   5   0   9       17.62       17.86      0.74 o 
 -13   1   9       30.19       30.29      1.11 o 
 -12   1   9       53.42       59.00      1.61 o 
 -11   1   9      138.09      137.92      2.46 o 
 -10   1   9       34.42       38.62      0.93 o 
  -9   1   9        0.36        0.29      0.18 o 
  -8   1   9       92.04       87.45      1.38 o 
  -7   1   9      765.28      777.82     10.22 o 
  -6   1   9        4.22        7.18      0.30 o 
  -5   1   9        1.33        0.64      0.17 o 
  -4   1   9       73.14       72.36      1.26 o 
  -3   1   9       17.51       21.66      0.58 o 
  -2   1   9        1.47        1.47      0.27 o 
   0   1   9      143.31      139.24      2.36 o 
   1   1   9      430.20      444.28      6.90 o 
   2   1   9       14.71       15.06      0.52 o 
   3   1   9        0.25        0.41      0.21 o 
   4   1   9       49.34       50.64      0.95 o 
   5   1   9      175.20      171.13      5.05 o 
   6   1   9       20.04       20.65      0.84 o 
 -12   2   9        2.88        1.85      0.35 o 
 -11   2   9       36.43       40.68      1.04 o 
 -10   2   9        2.88        3.21      0.35 o 
  -9   2   9      120.66      111.33      2.05 o 
  -8   2   9       14.65       14.52      0.44 o 
  -7   2   9        6.40        7.33      0.38 o 
  -6   2   9        3.68        2.86      0.26 o 
  -5   2   9      512.41      498.90      7.71 o 
  -4   2   9       11.05        8.88      0.36 o 
  -3   2   9        2.10        1.82      0.22 o 
  -2   2   9      456.04      439.87      6.84 o 
  -1   2   9      336.78      339.76      5.37 o 
   0   2   9        9.30        9.26      0.43 o 
   1   2   9       67.52       59.18      1.22 o 
   2   2   9       73.56       68.41      1.37 o 
   3   2   9       17.13       16.35      0.57 o 
   4   2   9        0.78        0.18      0.29 o 
   5   2   9        5.73        5.24      0.50 o 
   6   2   9       32.82       35.70      1.20 o 
 -11   3   9       33.72       23.67      0.99 o 
 -10   3   9        2.51        1.39      0.44 o 
  -9   3   9       71.18       73.65      1.93 o 
  -8   3   9        7.24        6.72      0.56 o 
  -7   3   9       27.63       26.41      0.71 o 
  -6   3   9       29.96       25.61      0.70 o 
  -5   3   9        9.55        9.02      0.53 o 
  -4   3   9      218.36      220.44      3.15 o 
  -3   3   9      694.22      686.53      9.15 o 
  -2   3   9      161.44      152.61      2.64 o 
  -1   3   9      162.97      153.06      2.65 o 
   0   3   9       91.71       82.15      1.61 o 
   1   3   9        2.13        1.93      0.28 o 
   2   3   9        2.08        3.89      0.35 o 
   3   3   9        5.01        4.74      0.47 o 
   4   3   9       18.06       18.43      1.01 o 
   5   3   9        0.56        0.71      0.41 o 
  -9   4   9        2.92        0.95      0.41 o 
  -8   4   9       12.57        8.47      0.67 o 
  -7   4   9       79.65       83.80      2.17 o 
  -6   4   9       86.73       88.54      1.80 o 
  -5   4   9       30.07       31.38      0.74 o 
  -4   4   9      136.44      132.78      2.08 o 
  -3   4   9        6.60        5.55      0.40 o 
  -2   4   9       47.20       47.35      1.11 o 
  -1   4   9       77.45       74.15      1.55 o 
   0   4   9       54.04       60.99      1.36 o 
   1   4   9       22.84       24.23      0.79 o 
   2   4   9       12.39       11.03      1.13 o 
   3   4   9        8.61        9.75      0.71 o 
  -6   5   9       74.61       65.80      3.31 o 
  -5   5   9       55.49       60.22      1.82 o 
  -4   5   9        0.18        0.41      0.28 o 
  -3   5   9        0.40        0.05      0.23 o 
  -2   5   9       12.86       13.95      0.63 o 
  -1   5   9        0.66        0.94      0.32 o 
   0   5   9       17.10       16.83      0.71 o 
 -12   0  10        9.02        8.06      0.83 o 
 -10   0  10      333.14      334.69      6.51 o 
  -8   0  10      516.74      551.58     10.38 o 
  -6   0  10      100.34       97.39      4.48 o 
  -4   0  10      858.55      797.46     14.75 o 
  -2   0  10        0.07        0.07      0.18 o 
   0   0  10      100.16      102.31      2.25 o 
   2   0  10       48.59       51.64      1.38 o 
   4   0  10        2.79        1.99      0.37 o 
 -12   1  10       41.02       41.52      1.28 o 
 -11   1  10       21.30       24.12      0.75 o 
 -10   1  10       17.82       20.13      0.76 o 
  -9   1  10        0.31        0.02      0.25 o 
  -8   1  10       24.53       24.20      0.56 o 
  -7   1  10      303.30      286.87      3.93 o 
  -6   1  10      501.14      516.69      6.86 o 
  -5   1  10       27.16       33.04      0.76 o 
  -4   1  10       39.73       36.81      0.81 o 
  -3   1  10       35.37       33.36      0.95 o 
  -2   1  10      221.52      222.65      3.61 o 
  -1   1  10      288.56      288.15      4.59 o 
   0   1  10      123.60      127.35      2.21 o 
   1   1  10      167.95      166.78      2.82 o 
   2   1  10       20.68       20.19      0.80 o 
   3   1  10        6.86        7.13      0.43 o 
   4   1  10        0.72        0.58      0.25 o 
   5   1  10       21.66       20.87      1.04 o 
 -12   2  10       32.09       30.23      1.11 o 
 -11   2  10       35.31       38.66      1.63 o 
 -10   2  10       17.72       14.31      0.75 o 
  -9   2  10      104.08       98.63      2.31 o 
  -8   2  10        0.16        0.16      0.21 o 
  -7   2  10        1.09        1.27      0.23 o 
  -6   2  10        7.04        6.45      0.38 o 
  -5   2  10      448.61      420.73      6.57 o 
  -4   2  10       27.73       30.97      0.89 o 
  -3   2  10      245.51      256.94      3.60 o 
  -2   2  10      120.40      121.71      2.15 o 
  -1   2  10       74.48       73.34      1.44 o 
   0   2  10       54.61       55.61      1.18 o 
   1   2  10       74.72       76.69      1.51 o 
   2   2  10       29.89       27.17      0.76 o 
   3   2  10        2.09        1.42      0.27 o 
   4   2  10        0.67        0.56      0.40 o 
   5   2  10        0.02        0.00      0.34 o 
 -11   3  10       25.44       28.81      1.12 o 
 -10   3  10        2.21        2.68      0.47 o 
  -9   3  10       58.49       56.19      1.60 o 
  -8   3  10       24.36       22.13      0.92 o 
  -7   3  10       51.67       48.50      1.08 o 
  -6   3  10       98.51       95.52      1.80 o 
  -5   3  10        0.95        0.71      0.24 o 
  -4   3  10      190.79      180.86      2.67 o 
  -3   3  10       47.63       47.09      1.79 o 
  -2   3  10        5.56        6.45      0.42 o 
  -1   3  10       68.06       72.69      1.48 o 
   0   3  10       17.69       16.88      0.82 o 
   1   3  10        0.01        0.00      0.22 o 
   2   3  10        0.32        0.68      0.25 o 
   3   3  10       23.27       21.93      1.09 o 
   4   3  10       32.87       32.96      1.16 o 
  -9   4  10        5.29        5.21      0.67 o 
  -8   4  10       25.88       24.29      1.04 o 
  -7   4  10       27.59       26.39      1.58 o 
  -6   4  10       48.44       48.72      1.14 o 
  -5   4  10        1.45        1.94      0.27 o 
  -4   4  10       12.01       11.01      0.48 o 
  -3   4  10       16.36       13.72      0.52 o 
  -2   4  10        9.25        8.05      0.47 o 
  -1   4  10       46.00       38.88      1.03 o 
   0   4  10       17.20       16.60      0.66 o 
   1   4  10       14.76       15.98      0.68 o 
   2   4  10       19.16       20.85      0.93 o 
  -4   5  10        5.82        6.37      0.57 o 
  -3   5  10        1.23        1.68      0.34 o 
 -11   0  11        0.34        0.00      0.39 o 
  -9   0  11      131.20      134.34      2.84 o 
  -7   0  11       15.82       20.58      0.72 o 
  -5   0  11      254.67      249.48     10.59 o 
  -3   0  11      374.01      355.70      9.61 o 
  -1   0  11      181.07      197.73      5.59 o 
   1   0  11       39.31       46.12      1.29 o 
   3   0  11      191.26      200.89      4.17 o 
 -12   1  11       61.29       64.59      2.05 o 
 -11   1  11       59.33       60.84      1.46 o 
 -10   1  11      107.66      110.64      2.03 o 
  -9   1  11        0.19        0.15      0.51 o 
  -8   1  11        2.17        1.61      0.26 o 
  -7   1  11      161.21      172.22      2.88 o 
  -6   1  11       11.20       10.06      0.56 o 
  -5   1  11      148.65      148.60      2.51 o 
  -4   1  11       44.12       39.21      0.86 o 
  -3   1  11      227.10      235.31      3.79 o 
  -2   1  11       13.99       15.67      0.46 o 
  -1   1  11       32.98       31.96      0.81 o 
   0   1  11       16.18       17.73      0.59 o 
   1   1  11      185.05      194.49      3.27 o 
   2   1  11       18.64       23.37      0.71 o 
   3   1  11       14.68       14.17      0.58 o 
   4   1  11        4.70        4.72      0.51 o 
 -11   2  11       12.77       16.86      0.84 o 
 -10   2  11       51.76       60.47      1.83 o 
  -9   2  11       23.89       25.04      0.95 o 
  -8   2  11      190.31      183.46      3.10 o 
  -7   2  11       14.17       14.35      0.53 o 
  -6   2  11       12.10       11.13      0.46 o 
  -5   2  11      145.74      158.37      4.60 o 
  -4   2  11       14.61       13.58      0.45 o 
  -3   2  11       25.13       26.05      0.63 o 
  -2   2  11      178.46      169.06      2.89 o 
  -1   2  11      188.75      192.89      3.26 o 
   0   2  11       23.96       27.57      0.91 o 
   1   2  11        4.53        4.73      0.38 o 
   2   2  11       11.30       12.03      0.54 o 
   3   2  11       17.17       18.22      0.82 o 
   4   2  11        4.24        4.17      0.50 o 
 -10   3  11       14.48       14.48      0.90 o 
  -9   3  11       76.46       84.12      2.16 o 
  -8   3  11       56.66       57.77      1.63 o 
  -7   3  11        6.48        7.04      0.63 o 
  -6   3  11       30.53       26.14      0.76 o 
  -5   3  11        1.75        1.72      0.25 o 
  -4   3  11      134.52      129.40      2.03 o 
  -3   3  11       94.23       91.94      1.55 o 
  -2   3  11        8.38        9.98      0.52 o 
  -1   3  11        2.56        2.05      0.32 o 
   0   3  11        4.83        3.71      0.36 o 
   1   3  11       18.64       18.37      0.67 o 
   2   3  11       10.67       11.81      0.72 o 
  -8   4  11        1.44        1.22      0.45 o 
  -7   4  11      100.85      102.18      3.30 o 
  -6   4  11       97.92       91.63      3.70 o 
  -5   4  11        0.30        0.65      0.25 o 
  -4   4  11       43.08       40.60      0.91 o 
  -3   4  11        4.87        5.52      0.39 o 
  -2   4  11        4.59        3.78      0.39 o 
  -1   4  11       14.76       13.88      0.61 o 
   0   4  11        1.77        2.10      0.33 o 
 -12   0  12        1.31        2.40      0.56 o 
 -10   0  12        1.31        0.50      0.39 o 
  -8   0  12      164.41      155.21      3.64 o 
  -6   0  12       23.83       15.94      0.93 o 
  -4   0  12       90.49       95.94      3.02 o 
  -2   0  12       37.39       31.47      1.33 o 
   0   0  12        0.35        0.25      0.41 o 
   2   0  12        0.68        0.84      0.33 o 
 -11   1  12        9.75        9.78      0.82 o 
 -10   1  12       30.03       27.24      1.01 o 
  -9   1  12        3.92        5.04      0.38 o 
  -8   1  12        6.99        6.28      0.39 o 
  -7   1  12        8.17        6.71      0.40 o 
  -6   1  12      175.71      165.38      2.79 o 
  -5   1  12       10.63        9.18      0.44 o 
  -4   1  12       14.96       10.77      0.72 o 
  -3   1  12       26.55       17.86      0.57 o 
  -2   1  12        0.18        0.46      0.41 o 
  -1   1  12       50.79       51.05      1.12 o 
   0   1  12       13.20       12.28      0.53 o 
   1   1  12       11.63       10.80      0.51 o 
   2   1  12       14.34       15.62      0.61 o 
   3   1  12        0.42        0.00      0.25 o 
 -11   2  12       28.14       34.31      1.21 o 
 -10   2  12        1.86        1.20      0.40 o 
  -9   2  12        1.02        0.68      0.36 o 
  -8   2  12       41.00       35.40      0.89 o 
  -7   2  12        0.06        0.00      0.21 o 
  -6   2  12        3.26        2.85      0.30 o 
  -5   2  12        0.67        0.82      0.25 o 
  -4   2  12       12.29       10.61      0.49 o 
  -3   2  12       18.59       18.12      0.54 o 
  -2   2  12        1.97        1.29      0.27 o 
  -1   2  12       62.60       55.27      1.22 o 
   0   2  12        2.94        3.84      0.36 o 
   1   2  12       41.32       42.92      1.06 o 
   2   2  12        0.00        0.06      0.26 o 
  -9   3  12       37.04       40.00      1.33 o 
  -8   3  12        0.79        0.19      0.32 o 
  -7   3  12        0.55        0.59      0.54 o 
  -6   3  12        3.13        3.33      0.35 o 
  -5   3  12       18.32       19.02      0.57 o 
  -4   3  12        6.56        5.96      0.37 o 
  -3   3  12        8.57        7.18      0.58 o 
  -2   3  12       14.05       14.76      0.61 o 
  -1   3  12       41.93       39.78      1.03 o 
   0   3  12        5.27        4.65      0.41 o 
   1   3  12       14.90       10.00      0.56 o 
  -6   4  12        5.77        5.24      0.44 o 
  -5   4  12        1.22        1.48      0.27 o 
  -4   4  12        1.24        0.83      0.27 o 
  -3   4  12       33.93       34.82      0.86 o 
  -2   4  12        0.09        0.08      0.28 o 
 -11   0  13        0.98        1.55      0.56 o 
  -9   0  13        7.94       10.44      0.91 o 
  -7   0  13       36.50       31.45      1.41 o 
  -5   0  13      425.79      366.68     10.02 o 
  -3   0  13        0.52        0.68      0.39 o 
  -1   0  13       57.07       58.37      2.13 o 
   1   0  13        1.55        1.51      0.50 o 
 -11   1  13        4.19        5.84      0.55 o 
 -10   1  13        4.48        4.28      0.38 o 
  -9   1  13        0.33        0.90      0.27 o 
  -8   1  13       82.31       81.07      1.58 o 
  -7   1  13       82.77       78.04      1.52 o 
  -6   1  13        0.65        1.42      0.32 o 
  -5   1  13        5.00        3.99      0.40 o 
  -4   1  13       13.31       14.62      0.66 o 
  -3   1  13      173.37      167.57      3.50 o 
  -2   1  13       10.46        9.42      0.55 o 
  -1   1  13        0.54        0.22      0.24 o 
   0   1  13        0.04        0.00      0.24 o 
   1   1  13        2.12        3.12      0.35 o 
   2   1  13        8.49        9.16      0.53 o 
 -10   2  13       47.74       49.39      1.49 o 
  -9   2  13       28.70       27.60      0.82 o 
  -8   2  13        0.13        0.96      0.43 o 
  -7   2  13       20.65       17.59      0.62 o 
  -6   2  13       64.97       66.72      1.77 o 
  -5   2  13        7.88        8.27      0.46 o 
  -4   2  13        0.24        0.32      0.23 o 
  -3   2  13        9.29        8.61      0.41 o 
  -2   2  13        9.68        9.75      0.52 o 
  -1   2  13       11.05       11.46      0.56 o 
   0   2  13       41.72       40.75      1.04 o 
   1   2  13        0.02        0.17      0.26 o 
  -8   3  13       15.12       13.94      0.79 o 
  -7   3  13        4.00        3.42      0.35 o 
  -6   3  13        0.09        0.00      0.22 o 
  -5   3  13        9.94        9.01      0.51 o 
  -4   3  13       12.15       14.24      0.52 o 
  -3   3  13       16.81       16.28      0.58 o 
  -2   3  13        5.74        6.80      0.48 o 
  -1   3  13        3.05        2.59      0.36 o 
 -10   0  14       51.67       60.19      2.34 o 
  -8   0  14        6.11        7.33      0.77 o 
  -6   0  14        0.84        3.27      0.58 o 
  -4   0  14       29.18       30.23      1.39 o 
  -2   0  14       24.56       28.74      1.41 o 
   0   0  14       47.50       50.73      2.03 o 
 -10   1  14       14.20       13.08      1.43 o 
  -9   1  14        5.85        5.05      0.50 o 
  -8   1  14       15.09       19.97      0.83 o 
  -7   1  14        6.73        6.36      0.52 o 
  -6   1  14       15.29       16.35      0.73 o 
  -5   1  14        0.63        1.01      0.32 o 
  -4   1  14       15.00       17.32      0.73 o 
  -3   1  14       23.22       19.06      0.79 o 
  -2   1  14       26.03       28.51      0.99 o 
  -1   1  14       11.04       12.29      0.68 o 
   0   1  14       14.34       17.40      0.67 o 
  -9   2  14        0.65        0.00      0.27 o 
  -8   2  14       19.87       20.54      0.69 o 
  -7   2  14       17.16       16.57      0.63 o 
  -6   2  14       38.17       44.94      1.36 o 
  -5   2  14        1.04        0.51      0.38 o 
  -4   2  14        7.99        8.78      0.59 o 
  -3   2  14       10.80       12.35      0.66 o 
  -2   2  14       11.37       11.98      0.57 o 
  -1   2  14        9.71        6.36      0.47 o 
  -7   0  15        0.07        0.29      0.44 o 
  -5   0  15       27.04       28.82      1.41 o 
  -3   0  15        3.31        4.95      0.72 o 
  -8   1  15       22.21       22.67      0.92 o 
  -7   1  15       19.15       21.37      0.87 o 
  -6   1  15        7.11        8.15      0.60 o 
  -5   1  15        0.49        1.36      0.54 o 
  -4   1  15        1.01        1.00      0.34 o 
  -3   1  15        1.08        1.12      0.36 o 
                                                 
